# Supplementary material for: Cytolysin A is an intracellularly induced and secreted cytotoxin of typhoidal Salmonella
Source: Nat Commun. 2024 Sep 28;15:8414. doi: 10.1038/s41467-024-52745-0 (PMC11438861; doi:10.1038/s41467-024-52745-0)
Supplement: Supplementary file 4 — Source Data [file 41467_2024_52745_MOESM4_ESM.xlsx › Source Data files Graphs.xlsx]

## Sheet: Figure 1c
	HeLa
	WT ClyA.3xFLAG +lysozyme
0h	1	0	1	1	0	0	0	0	1	2
1h	35	20	28	34	39	41	30	32	35	41
2h	98	82	86	91	90	95	82	83	78	82
4h	90	91	93	85	84	81	92	93	88	87
6h	98	95	96	87	91	88	95	92	87	93
8h	95	96	89	84	86	93	95	96	98	97
24h	99	96	97	92	93	91	88	86	96	98
	THP-1
	WT ClyA.3xFLAG +lysozyme
0h	1	0	0	0	2	1	0	0	1	0
1h	15	20	10	17	23	25	20	17	10	5
2h	62	68	70	72	73	82	68	71	73	78
4h	80	81	82	83	81	78	76	73	70	82
6h	85	86	89	78	83	84	85	86	89	90
8h	90	91	92	95	96	93	98	94	86	83
24h	98	99	100	95	92	91	90	89	86	95

## Sheet: Figure 1e
ssaG vacuolar promoter
4h	24h
1	0.98
0.98	0.93
0.99	0.92
1	0.94
0.97	0.97
0.99	0.92
0.98	0.9
0.94	0.94
0.95	0.95
0.93	0.98
uhpT cytoplasmic promoter
4h	24h
0.01	0.05
0.02	0.02
0.05	0.03
0.01	0.01
0.03	0.04
0.02	0.02
0.01	0.04
0.01	0.02
0.02	0.03
0.03	0.01

## Sheet: Figure 2a
HeLa invasion	in % of inoculum
WT	ΔclyA ΔtaiA	ΔclyA	Δ1307 (taiA)
1.42857	2.90323	0.7	0.8
3.5	3.09091	1	1.3
1.7	1.41525	2	1.5
6.70732	2.87879	2.4	2
6.09756	6.86275	4.4	1.3
3.2	3.58924	3.4	1.8
4.4
1.5
2.9
1.5
3.2
THP invasion in % of inoculum
WT	ΔclyA ΔtaiA	ΔclyA	Δ1307 (taiA)
6.78571	9.62963	7.8	6.3
10.6481	5.5	7.3	3.9
3.56061	11.6304	6.1	1.8
10.8	12.2581	5.8	2.8
12.6852	7.19556	7.9	2
5.3
5.5
4.7
PBMCs invasion in % of inoculum
WT	ΔclyA ΔtaiA	ΔclyA	Δ1307 (taiA)
18.75	8	12.5926	10.921
15	7.41573	10.4938	17.8218
37.5	10.5263	9.25926	19.7368
12.5	10.1124	11.4815	18.8119
42.5	0.157895	9.1358	11.7105
14.1667	5.8427	9.75309	9.70297

## Sheet: Figure 2b
HeLa x-fold replication t4 / t0					HeLa x-fold replication t24 / t0
WT	ΔclyA ΔtaiA	ΔclyA	Δ1307 (taiA)		WT	ΔclyA ΔtaiA	ΔclyA	Δ1307 (taiA)
1.70909	3.57895	2.8	1.9		9.27273	14.7368	13.2	8.8
3.38	2.28571	2.5	2.3		15.4	6	19	7.1
2.45455	3	1.8	2.6		8.86364	9.44444	14.6	10.6
2.66667	2.76471	1.9	2.8		5.95238	9.70588	27.8	17.6
2.2549	2.51497	2	4.1		7.59804	36.5269	11.5	15.9
2.2	2.28458	2.3	1.9		8.4
3.1					12.6
1.3					13.7
1.7					14.7
2.1
1.5
THP x-fold replication t4 / t0					THP x-fold replication t24 / t0
WT	ΔclyA ΔtaiA	ΔclyA	Δ1307 (taiA)		WT	ΔclyA ΔtaiA	ΔclyA	Δ1307 (taiA)
1.23148	1.19626	1.4	1.4		5.51852	13.0841	11.6	1.8
0.985401	0.855263	1.4	1.9		7.29927	12.6316	7.5	4.4
0.747368	1.125	1.2	0.7		2.04211	4.32692	10.2	3.5
1.06957	1.25974	1.3	1.2		7.65217	5.84416	7.5	4.8
1	1.87445	1.7	2.2		4.59574	9.57845	12.2	3.9
1.7	1.46898	2.1	1.9		9.6
1.2					7.6
1.9
1.9
2.3
1.6

## Sheet: Figure 3b
HeLa cells
wild-type
2h	23	30	36	35	34	38	37	39	41	43
4h	33	35	36	38	40	18	39	41	32	18
6h	30	35	36	30	13	25	28	36	37	40
8h	50	56	61	62	71	23	42	50	22	35
24h	81	82	86	92	84	83	74	62	69	70
ttsA mutant
2h	1	0	0	0	2	1	3	4	3	2
4h	1	0	0	0	8	4	0	2	1	3
6h	1	1	1	1	0	0	2	2	3	4
8h	1	0	0	0	0	1	7	3	2	0
24h	1	2	9	5	3	2	1	1	2	2
THP-1 cells
wild-type
2h	10	16	28	14	12	20	26	27	29	32
4h	32	10	15	36	25	28	29	34	32	28
6h	40	41	45	62	38	47	50	51	51	53
8h	60	58	59	56	53	48	42	41	40	58
24h	80	89	91	96	85	74	73	60	68	90
ttsA mutant
2h	1	0	0	0	0	1	2	3	2	0
4h	0	0	0	0	1	0	0	0	1	4
6h	2	3	6	4	0	0	1	2	0	3
8h	0	0	1	6	2	1	1	1	0	0
24h	2	4	1	1	1	0	0	0	0	3

## Sheet: Figure 4a
contact hemolysis human erythrocytes [% of initial OD620]
time [min]	strains and plasmids
	SPA WT	SPA WT [Prha:slyA]	SPA WT [Prha:clyA]	SPA ΔclyA [Prha:clyA]	SPA ΔclyA	SPA WT [Prha:pt12] (empty vector)
0.0666667	100	100	100	100	100	100
0.1	105.637	93.6508	99.1213	75.7062	94.8276	103.922
0.133333	86.2745	96.2302	67.4868	43.6911	95.8333	100.327
0.166667	87.7451	94.4444	43.5852	24.1055	101.724	103.268
0.2	87.8676	94.8413	29.7012	19.3974	100.862	105.065
0.233333	94.6078	93.0556	21.9684	19.3974	96.6954	104.902
0.266667	85.049	86.5079	19.3322	18.6441	97.4138	110.458
0.3	77.5735	94.6429	18.4534	18.4557	92.0977	101.471
0.333333	85.7843	92.0635	17.9262	18.6441	98.4195	107.353
0.366667	82.9657	101.19	14.0598	19.0207	94.8276	103.758
0.4	88.7255	94.246	17.7504	18.6441	95.1149	107.516
0.433333	88.3578	95.0397	16.1687	18.2674	101.293	108.497
0.466667	83.8235	93.0556	17.5747	18.6441	92.2414	106.699
0.5	84.3137	92.8571	17.7504	19.0207	92.0977	109.15
0.533333	84.4363	97.8175	17.7504	18.8324	93.3908	109.314
0.566667	86.7647	95.8333	16.5202	19.0207	93.9655	107.026
0.6	89.0931	97.4206	14.4112	18.8324	95.546	115.359
0.633333	83.0882	76.9841	17.9262	18.8324	91.092	110.948
0.666667	85.9069	82.1429	17.7504	19.0207	93.2471	107.026
0.7	83.9461	84.3254	15.1142	19.0207	95.2586	110.294
0.733333	84.9265	85.7143	14.9385	17.7024	91.8103	109.477
0.766667	77.0833	81.3492	17.9262	19.5857	94.5402	114.869
0.8	85.049	78.9683	17.3989	17.3258	88.5057	110.621
0.833333	81.9853	66.2698	17.7504	17.3258	88.2184	106.863
0.866667	78.4314	64.2857	17.7504	19.209	90.6609	105.229
0.9	83.2108	68.8492	15.993	18.2674	92.2414	106.209
0.933333	85.9069	69.4444	16.696	16.0075	91.6667	110.458
0.966667	87.7451	66.4683	16.3445	20.1507	95.2586	109.314
1	88.7255	62.3016	16.8717	14.8776	89.7989	106.209
1.03333	84.9265	69.4444	17.9262	19.3974	92.3851	105.882
1.06667	85.7843	59.3254	20.2109	18.2674	98.4195	118.301
1.1	86.7647	50.9921	17.7504	19.774	89.6552	109.314
1.13333	87.5	52.9762	16.8717	19.209	94.5402	106.863
1.16667	87.2549	55.754	16.3445	17.8908	94.6839	109.641
1.2	87.7451	51.3889	16.5202	19.9623	92.0977	109.641
1.23333	79.4118	50.5952	18.2777	19.5857	93.5345	107.19
1.26667	83.3333	49.0079	17.5747	19.774	92.5287	105.556
1.3	87.2549	48.0159	17.9262	19.9623	95.6897	112.255
1.33333	87.3775	45.8333	17.9262	20.339	94.5402	115.523
1.36667	83.8235	47.0238	18.6292	20.339	95.6897	109.15
1.4	81.7402	46.8254	18.4534	20.1507	91.2356	111.765
1.43333	86.2745	43.8492	18.6292	20.339	90.5172	113.725
1.46667	94.2402	43.254	16.3445	19.774	102.586	112.582
1.5	94.1176	45.8333	18.4534	20.1507	96.5517	110.458
1.53333	82.4755	39.6825	18.4534	19.9623	96.5517	109.314
1.56667	79.7794	41.2698	16.696	20.1507	97.9885	109.967
1.6	83.4559	37.8968	16.696	22.9755	94.8276	108.007
1.63333	84.5588	39.6825	18.8049	20.339	93.9655	109.804
1.66667	88.6029	40.4762	18.2777	20.7156	101.293	114.542
1.7	89.2157	38.0952	16.696	20.5273	92.5287	117.157
1.73333	83.8235	36.7063	18.6292	20.339	94.6839	112.745
1.76667	85.6618	40.873	17.2232	20.904	92.2414	108.007
1.8	83.701	37.6984	16.8717	20.339	92.6724	111.765
1.83333	81.25	34.5238	17.7504	20.339	89.0805	106.373
1.86667	83.5784	35.9127	17.2232	19.774	90.3736	103.758
1.9	89.8284	36.5079	17.2232	20.904	94.6839	104.902
1.93333	83.4559	35.9127	17.5747	21.0923	89.0805	106.536
1.96667	85.1716	35.9127	17.0475	20.7156	92.6724	107.516
2	83.0882	33.7302	18.6292	20.7156	91.954	107.19
2.03333	88.7255	36.1111	18.6292	21.0923	92.2414	110.294
2.06667	84.0686	34.5238	17.9262	20.904	93.3908	105.392
2.1	83.3333	35.119	17.0475	20.5273	93.5345	107.026
2.13333	88.4804	33.1349	17.5747	20.904	89.6552	106.699
2.16667	85.1716	33.1349	19.3322	20.339	89.6552	107.19
2.2	86.7647	32.5397	17.7504	21.6573	97.2701	109.804
2.23333	82.598	32.1429	17.2232	21.0923	94.6839	113.072
2.26667	86.7647	32.5397	16.8717	22.5989	97.4138	116.503
2.3	90.0735	32.3413	18.9807	20.904	94.3966	110.131
2.33333	87.9902	31.3492	17.9262	20.904	92.5287	108.497
2.36667	87.9902	31.5476	18.2777	19.9623	95.977	108.497
2.4	83.5784	32.9365	19.1564	20.339	96.1207	108.497
2.43333	86.5196	31.3492	19.1564	22.0339	93.8218	107.026
2.46667	89.3382	32.7381	18.1019	22.0339	94.6839	110.294
2.5	85.1716	30.9524	18.1019	21.2806	93.5345	107.19
2.53333	84.8039	32.1429	19.6837	21.0923	94.9713	107.68
2.56667	82.8431	32.1429	19.1564	21.2806	93.3908	106.863
2.6	83.0882	32.1429	17.3989	21.4689	90.6609	107.68
2.63333	87.0098	34.127	17.5747	21.4689	91.8103	107.026
2.66667	83.9461	32.1429	19.1564	16.5725	91.092	108.17
2.7	87.3775	30.754	18.4534	21.6573	92.2414	108.333
2.73333	86.8873	31.3492	19.1564	21.4689	91.3793	106.046
2.76667	85.9069	32.3413	19.6837	21.2806	94.2529	107.68
2.8	87.3775	31.746	21.2654	21.4689	90.9483	109.477
2.83333	90.0735	30.5556	14.7627	22.0339	91.2356	108.007
2.86667	83.9461	30.3571	19.5079	21.8456	92.6724	108.333
2.9	86.7647	30.3571	19.3322	21.2806	89.7989	108.17
2.93333	90.5637	30.3571	19.8594	20.904	94.1092	111.275
2.96667	92.5245	30.3571	18.2777	20.7156	95.8333	113.235
3	88.7255	30.9524	16.696	20.1507	88.5057	109.641
3.03333	85.4167	29.5635	17.7504	26.3653	93.9655	111.928
3.06667	79.1667	31.3492	19.3322	21.8456	91.092	107.843
3.1	90.1961	30.3571	19.5079	22.4105	92.5287	110.294
3.13333	85.049	29.9603	19.8594	21.2806	95.4023	108.333
3.16667	89.3382	29.9603	18.4534	18.0791	89.0805	105.719
3.2	88.2353	29.9603	19.3322	22.2222	95.1149	111.111
3.23333	92.5245	30.3571	19.5079	21.6573	96.408	106.536
3.26667	89.2157	30.3571	17.9262	21.4689	99.1379	111.601
3.3	94.2402	30.1587	17.9262	21.4689	96.9828	112.908
3.33333	83.5784	30.3571	20.0351	21.8456	95.977	110.294
3.36667	92.1569	30.754	18.1019	17.1375	94.8276	107.353
3.4	90.5637	29.5635	18.2777	19.209	95.4023	109.967
3.43333	86.2745	29.9603	18.4534	22.0339	93.8218	110.458
3.46667	89.951	29.5635	18.2777	22.4105	94.9713	107.516
3.5	96.6912	29.9603	19.5079	22.2222	96.408	113.399
3.53333	83.701	30.1587	20.2109	21.8456	95.546	112.745
3.56667	93.9951	29.3651	16.1687	21.8456	97.5575	110.948
3.6	94.8529	30.1587	17.2232	18.8324	98.4195	110.784
3.63333	84.0686	29.9603	19.8594	23.3522	95.546	113.399
3.66667	88.6029	29.9603	18.8049	22.4105	95.1149	111.275
3.7	83.5784	29.7619	18.2777	19.209	92.6724	111.275
3.73333	82.9657	30.1587	14.9385	22.2222	97.1264	110.294
3.76667	93.3824	29.3651	15.1142	22.0339	94.8276	109.477
3.8	88.9706	29.1667	19.1564	22.4105	92.8161	110.784
3.83333	89.951	29.7619	18.8049	22.4105	96.8391	112.418
3.86667	90.6863	29.3651	19.6837	22.0339	93.9655	114.379
3.9	92.1569	29.5635	18.9807	22.0339	94.2529	115.033
3.93333	80.2696	30.3571	19.8594	22.4105	96.6954	113.399
3.96667	90.8088	29.5635	18.9807	22.9755	96.6954	108.17
4	84.9265	30.5556	19.8594	22.0339	98.2759	109.804

## Sheet: Figure 4b
THP-1: %of initial luminescence
time [h]	SPA WT [Prha:clyA]				SPA ΔclyA				ΔclyA compl.			ΔclyA empty vector			WT empty vector
0	100	100	100	100	100	100	100	100	100	100	100	100	100	100	100	100	100
1	117.742	102.621	112.066	84.9843	125.77	108.105	104.419	81.4876	143.548	102.42	137.561	107.236	109.28	106.366	104.968	95.3052	103.096
2	156.452	106.345	168.919	103.852	126.03	112.297	114.426	113.967	163.226	125.86	176.748	126.902	114.266	97.9814	117.325	110.446	107.402
3	168.065	129.379	313.333	109.041	129.213	122.39	115.826	120.909	200.806	143.312	218.699	140.631	99.8615	112.422	127.898	109.859	107.941
4	204.839	179.448	258.301	203.774	130.524	123.434	110.504	138.76	241.613	185.732	271.545	127.829	112.327	106.832	125.732	115.962	110.633

## Sheet: Figure 4c
U937 %of initial luminescence
time [h]	SPA WT [Prha:clyA]				SPA ΔclyA				ΔclyA compl.			∆clyA empty vector			WT empty vector∆
0	100	100	100	100	100	100	100	100	100	100	100	100	100	100	100	100	100
1	115.751	108.538	102.575	102.057	46.2267	47.3787	64.3573	46.3196	122.242	124.631	118.198	91.7399	130.088	122.851	124.842	97.5639	111.73
2	110.683	101.164	99.7548	110.042	49.5661	51.4718	56.426	63.6146	277.936	276.401	256.326	120.738	151.327	133.962	106.717	106.456	124.171
3	1455.68	1639.39	1446.11	1478.75	57.0865	62.4615	100.793	65.4257	1045.91	675.811	937.955	122.847	115.265	123.48	106.971	120.341	126.303
4	1623.63	1754.33	1568.55	1697.1	57.2677	60.6392	86.2688	67.8935	1222.78	847.345	1078.34	126.714	132.522	143.396	132.066	137.028	136.256

## Sheet: Figure 4d
HeLa %of initial luminescence
time [h]	SPA WT [Prha:clyA]			SPA ΔclyA			ΔclyA compl.			∆clyA empty vector			WT empty vector
0	100	100	100	100	100	100	100	100	100	100	100	100	100	100	100					100	100	100
1	63.1243	73.7388	86.8898	72.2063	52.6338	84.1727	99.6364	107.865	110.214	99.6364	107.865	110.214	75.6688	106.586	100.226					103.067	114.553	109.171
2	113.071	220.871	132.775	100.927	83.9865	120.432	119.273	111.142	116.806	119.273	111.142	116.806	112.611	110.132	104.525					97.955	104.782	106.63
3	142.508	110.712	100.279	97.9611	64.6439	114.029	140.364	120.599	119.499	140.364	120.599	119.499	96.6879	101.52	115.837					98.773	111.642	110.718
4	136.451	192.813	218.689	121.038	91.4033	185.683	143.879	99.5318	120.613	143.879	99.5318	120.613	97.9618	110.334	106.561					110.838	114.241	110.829

## Sheet: Figure 4e
CaCo-2 %of initial luminescence
non-polarized
time [h]	SPA WT [Prha:clyA]				SPA ΔclyA				ΔclyA compl.			∆clyA empty vector			WT empty vector
0	100	100	100	100	100	100	100	100	100	100	100	100	100	100	100	100	100
1	103.212	107.143	135.294	105.986	96.6488	94.2004	112.936	105.477	113.289	90.393	102.268	93.0915	104.403	121.757	116.066	117.526	103.883
2	107.281	108.571	69.6067	97.007	92.9006	89.4891	105.544	88.4211	110.201	101.601	119.175	107.772	109.644	130.753	160.328	134.536	129.369
3	120.985	94.0476	96.2727	100.704	102.279	94.1606	109.736	109.474	126.443	92.1397	140.619	118.826	134.382	137.029	178.361	151.804	185.194
4	142.398	126.19	82.4791	120.951	102.413	108.175	119.507	131.228	112.886	108.297	153.814	123.316	155.556	164.226	211.475	134.278	180.583
polarized

[truncated: 8 more sheets: Figure 4f, Figure 4g, suppl Figure 1b, suppl. Figure 1d, suppl. Figure 2a, suppl. Figure 2b, suppl. Figure 4b, suppl. Figure 4c]
